# Supplementary material for: Molecular cloning, bioinformatics analysis, and expression of small heat shock protein beta-1 from Camelus dromedarius, Arabian camel
Source: PLoS One. 2017 Dec 29;12(12):e0189905. doi: 10.1371/journal.pone.0189905 (PMC5747437; doi:10.1371/journal.pone.0189905)
Supplement: S1 Table — (XLSX) [file pone.0189905.s003.xlsx]

## Sheet: Sheet1
Amino Acid	Number Count	% by Frequency	% by Weight
A(Ala)	16	7.69	5.08
C(Cys)	1	0.5	0.46
D(ASP)	7	3.48	3.6
E(Glu)	18	8.96	10.38
F(Phe)	8	3.98	5.26
G(Gly)	14	6.97	3.57
H(His)	6	2.99	3.68
I(Ile)	6	2.99	3.03
K(Lys)	7	3.48	4.01
L(Leu)	17	8.46	8.58
M(Met)	1	0.5	0.59
N(Asn)	1	0.5	0.51
P(Pro)	21	10.45	9.11
Q(Gln)	9	4.48	5.15
R(Arg)	15	7.46	10.47
S(Ser)	20	9.95	7.78
T(Thr)	12	5.97	5.42
V(Vel)	12	5.97	5.31
W(Trp)	6	2.77	4.99
Y(Try)	4	1.99	2.92
