# Supplementary material for: Molecular cloning, bioinformatics analysis, and expression of small heat shock protein beta-1 from Camelus dromedarius, Arabian camel
Source: PLoS One. 2017 Dec 29;12(12):e0189905. doi: 10.1371/journal.pone.0189905 (PMC5747437; doi:10.1371/journal.pone.0189905)
Supplement: S2 Table — (XLSX) [file pone.0189905.s004.xlsx]

## Sheet: Sheet1
No.	Start	End	Peptide	Length
1	5	12	RVPLSLLR	8
2	23	40	YPAHSRLFEQAFGLPRLP	18
3	54	63	GYVRPLHPAA	10
4	67	86	PAYSRALSRQLSSGVSEIQQ	20
5	91	101	WRVSLDVNHFA	11
6	128	134	GFISRCF	7
7	138	154	YTLPPGVDPTLVSSSLS	17
8	159	167	LTVEAPLPK	9
9	175	180	ITIPVT	6
