# Supplementary material for: Molecular cloning, bioinformatics analysis, and expression of small heat shock protein beta-1 from Camelus dromedarius, Arabian camel
Source: PLoS One. 2017 Dec 29;12(12):e0189905. doi: 10.1371/journal.pone.0189905 (PMC5747437; doi:10.1371/journal.pone.0189905)
Supplement: S3 Table — (XLSX) [file pone.0189905.s005.xlsx]

## Sheet: Sheet1
Protein family	Species	Accession no.	ACD	Length (bp)
HSPB-1	Homo sapiens	NP 001531	84-169	205
	Mus musculus	NP 038588	88-173	209
	Rattus norvegicus	NP 114176	88-173	206
	Bos taurus	NP 001020740	80-165	204
HSPB-2	Homo sapiens	NP 001532	66-148	182
	Mus musculus	NP 077761	66-148	182
	Rattus norvegicus	NP 569115	66-148	182
	Bos taurus	NP 001091850	66-148	182
HSPB-3	Homo sapiens	NP 006299	61-145	150
	Mus musculus	NP 064344	65-149	154
	Rattus norvegicus	NP 113938	60-147	152
	Bos taurus	NP 001040035	60-144	149
HSPB-4	Homo sapiens	NP 000385	63-145	173
	Mus musculus	NP 001265498	92-174	202
	Rattus norvegicus	NP 036666	63-145	173
	Bos taurus	NP 776714	63-145	173
HSPB-5	Homo sapiens	NP 001876	67-149	175
	Mus musculus	NP 034094	67-149	175
	Rattus norvegicus	NP 037067	67-149	175
	Bos taurus	NP 776715	67-149	175
HSPB-6	Homo sapiens	NP 653218	66-148	160
	Mus musculus	NP 001012401	66-148	162
	Rattus norvegicus	NP 620242	66-148	162
	Bos taurus	NP 001069495	66-148	164
HSPB-7	Homo sapiens	NP 055239	74-153	170
	Mus musculus	NP 038896	74-152	169
	Rattus norvegicus	NP 113795	74-152	169
	Bos taurus	XP 003585853	74-152	169
HSPB-8	Homo sapiens	NP 055180	84-170	196
	Mus musculus	NP 109629	84-170	196
	Rattus norvegicus	NP 446064	84-170	196
	Bos taurus	NP 001014955	84-170	196
HSPB-9	Homo sapiens	NP 149971	42-127	156
	Mus musculus	NP 083583	77-166	199
	Rattus norvegicus	NP 001102305	75-166	203
	Bos taurus	NP 001035667	46-128	157
HSPB-10	Homo sapiens	NP 077721	114-202	250
	Mus musculus	NP 032783	100-188	248
	Rattus norvegicus	NP 077040	100-1883	245
	Bos taurus	NP 776556	114-202	262
